# Supplementary material for: Pure cerebellar ataxia due to bi‐allelic PRDX3 variants including recurring p.Asp202Asn
Source: Ann Clin Transl Neurol. 2023 Aug 8;10(10):1910–6. doi: 10.1002/acn3.51874 (PMC10578881; doi:10.1002/acn3.51874)
Supplement: Supplementary file 2 — Table S1. In silico predictions and allele frequency of the identified PRDX3 variants in publicly available population databases and ACMG criteria classification. [file ACN3-10-1910-s001.xlsx]

## Sheet: Table of Variants
FAMILY ID	Family 1	Family 2		Family 3
Number of Affected	1	1		1
TESTING/METHODOLOGY INFORMATION
Center Location	UK	UK		India
Method of Identifying Variant	WES	WES		WES
Method of Validating Variant	Sanger Sequencing	Sanger Sequencing		Sanger Sequencing
VARIANT DESCRIPTION
Genomic Position Change (GrCH38/hg38)	chr10-119169290-C-T	chr10-119178768-A-	chr10-119172395-C-T	chr10-119172425-G-A
Coding Sequence Change (NM_006793.5)	c.604G>A	c.23delT	c.538G>A	c.508C>T
Protein Sequence Change (NP_006784.1)	p.Asp202Asn	p.Leu8Cysfs*10	p.Gly180Ser	p.Arg170*
Exon Number Position	exon 6 of 7	exon 1 of 6	exon 5 of 6	exon 5 of 6
Consequence	Missense	Frameshift	Missense	Nonsense
Zygosity	Hom	Het	Het	Hom
dbSNP ID	rs548327727	N/A	rs1449856338	rs140609531
ALLELE FREQUENCY [Allele count/Total Allele Number]
gnomAD v3.1.2 (Highest subpopulation if applicable) (76,156 genomes)	0.0009757 [22 Latino/Admixed American 0.001441, of which 1 hom]	0.00000657 [1 European (Non-Finnish) 0.0000147]	0.0000131 [2 African 0.0000483]	0.00000657 [1 African 0.0000241]
gnomAD v2.1.1 (Highest subpopulation if applicable) (15,708 genomes and 125,748 exomes)	0.00004116 [9 European 0.00007916, 2 Latino/Admixed American 0.00005784]	0	0	0.0000318 [8 European (Non-Finnish) 0.0000703]
Ensembl (Highest frequency observed)	N/A	N/A	N/A	N/A
Iranome (~800 exomes)	0	0	0	0
Geno2MP (~39,000 exomes)	0.00007692 (3 het)	0	0.00005128 (2 het)	0
GME Variome (~2,500 exomes)	0	0	0	0
UK Biobank (394,841 exomes)	0.00007745 (57 het)	0	0	0
TOPMed (132,345 genomes)	0.0001662 (22 het)	0	0	0
100000 Genomes Project Rare Diseases (~35,000 genomes)	0.000115096 (1 hom, 16 het)	0	0.00001918 (3 het)	0.00003836 (6 het)
38KJPN (~38,000 genomes)	0	0	0	0
QSG Database (45,000 exomes)	0.00006666 (3 het)	0	0	0.00008888 (4 het)
IN SILICO PREDICTIONS AND CLASSIFICATION
GERP	2.68	-	2.68	0.69
CADD_Phred	26.6	-	27.3	40
Polyphen-2	probably_damaging (0.994)	-	probably_damaging (1)	-
SIFT	deleterious (0.03)	-	deleterious (0)	-
PROVEAN	pathogenic (-4.97)	-	pathogenic (-5.99)	-
MutationTaster	uncertain (1.1)	uncertain (1.1)	uncertain (1.1)	uncertain (1.1)
ACMG Clinical Significance Classification and point system***	Uncertain significance (PS3, PM2) [5 points]	Pathogenic (PVS1, PM2, PS3) [14 points]	Uncertain significance (PP3, PM2) [5 points]	Pathogenic (PVS1, PS3, PM2) [13 points]
* Excluded the allele count of individuals reported in this study and were identified in this database.
** Allele count in Ensembl were excluded based on the highest frequency observed was in one of the database already listed in the allele frequency section.
*** Points are based on the strength of evidence provided (Supporting: 1, Moderate:2, Strong: 4, and Very strong: 8), + for pathogenic and - for benign, Total score are as followed: Pathogenic = >= 10, Likely pathogenic = >=6 & <=9, Uncertain significance = >=0 & <=5, Likely benign = >=-6 & <=-1, and Benign = <= -7
Abbreviations:
ACMG - American College of Medical Genetics and Genomics
CADD - Combined Annotation Dependent Depletion
Comp Het - Compound Heterozygous
D - Damaging
DC - Disease causing
Del - Deleterious
GERP - Genomic Evolutionary Rate Profiling
GME - The Greater Middle East
Hom - Homozygous
N - Netural
N/A - Not available, Not applicable
PD - Probably Damaging
PM/_M- Pathogenic Moderate
PP/_P - Pathogenic Supporting
PS/_S - Pathogenic Strong
PSD - Possibly Damaging
PVS/_VS - Pathogenic Very Strong
QSG - Queen Square Genomics
RoH - Region of Homozygosity
SNP - Single Nucleotide Polymorphism
Tol - Tolerated
WES - Whole Exome Sequencing
